# Supplementary material for: The Autophagosomes Containing Dengue Virus Proteins and Full-Length Genomic RNA Are Infectious
Source: Viruses. 2021 Oct 9;13(10):2034. doi: 10.3390/v13102034 (PMC8540618; doi:10.3390/v13102034)
Supplement: Supplementary file 1 [file viruses-13-02034-s001.zip]

Archive with 1 entries (1 files):
- viruses-1367091-supplementary.pdf
